# Supplementary material for: ProClaT, a new bioinformatics tool for in silico protein reclassification: case study of DraB, a protein coded from the draTGB operon in Azospirillum brasilense
Source: BMC Bioinformatics. 2016 Dec 15;17(Suppl 18):455. doi: 10.1186/s12859-016-1338-5 (PMC5249018; doi:10.1186/s12859-016-1338-5)
Supplement: Additional file 1: — Original annotation of reclassified proteins as NifO-like by ProClaT. The following list shows how the proteins classified in NifO-like are currently annotated, analyzing complete bacterial genomes. It is worth noting that less than 2 % of the genes were originally annotated as nifO. (XLSX 12 kb) [file 12859_2016_1338_MOESM1_ESM.xlsx]

## Sheet: Planilha1
Bacterial Specie	Original protein annotation	Gene Identification (GI)
Acidithiobacillus ferrivorans	ADP-ribosyl-(dinitrogen reductase) hydrolase	343775230
Acidithiobacillus ferrooxidans	ADP-ribosyl-[dinitrogen reductase] hydrolase	218520357
Acidithiobacillus ferrooxidans	ADP-ribosyl-(dinitrogen reductase) hydrolase	198247888
Anabaena cylindrica	nitrogenase-associated protein	428676934
Anabaena sp.	thioredoxin fold-containing protein	413970162
Arcobacter sp.	nitrogenase-associated protein	345471600
Azoarcus sp.	conserved hypothetical protein	119669229
Azorhizobium caulinodans	nitrogenase-associated protein	158331954
Azospirillum brasilense	putative Arsenate reductase (nitrogenase-associated protein)	356876725
Azospirillum brasilense	conserved protein of unknown function; putative Thioredoxin domain	356877163
Azospirillum lipoferum	putative Arsenate reductase (nitrogenase-associated protein)	357423202
Azospirillum lipoferum	Conserved protein of unknown function; putative Thioredoxin domain	357424059
Azospirillum sp.	nitrogenase-associated protein	288909924
Azospirillum sp.	nitrogenase-associated protein	288910792
Azotobacter vinelandii	hypothetical protein AvCA6_29330	482537844
Azotobacter vinelandii	nitrogenase-associated protein	482535261
Azotobacter vinelandii	hypothetical protein AvCA_29330	482533371
Azotobacter vinelandii	nitrogenase-associated protein	482530657
Azotobacter vinelandii	conserved hypothetical protein	226719931
Azotobacter vinelandii	nitrogenase-associated protein	226722019
Beijerinckia indica	nitrogenase-associated protein	182633350
Bradyrhizobium japonicum	hypothetical protein BJ6T_80520	354960619
Bradyrhizobium oligotrophicum	arsenate reductase	456353869
Bradyrhizobium sp.	putative Arsenate reductase (nitrogenase-associated protein)	146409318
Bradyrhizobium sp.	putative Arsenate reductase (nitrogenase-associated protein)	146195049
Bradyrhizobium sp.	putative arsenate reductase	381360968
Bradyrhizobium diazoefficiens	bll1767	27350020
Burkholderia sp.	Nitrogenase-associated protein NifO	387581133
Burkholderia vietnamiensis	nitrogenase-associated protein	134134609
Burkholderia xenovorans	Nitrogenase-associated protein	91691306
Calothrix sp.	nitrogenase-associated protein	428236044
Calothrix sp.	nitrogenase-associated protein	427347947
Candidatus Accumulibacter	nitrogenase-associated protein	257048466
Chlorobium chlorochromatii	nitrogenase-associated protein	78171714
Chlorobium limicola	nitrogenase-associated protein	189341290
Chlorobium phaeobacteroides	nitrogenase-associated protein	119354088
Coraliomargarita akajimensis	arsenate reductase-related protein	293615467
Cyanothece sp.	nitrogenase-associated protein	171696915
Cyanothece sp.	nitrogenase-associated protein	218171539
Cyanothece sp.	nitrogenase-associated protein	219866771
Cyanothece sp.	nitrogenase-associated protein	306981717
Cyanothece sp.	nitrogenase-associated protein	218167081
Cyanothece sp.	nitrogenase-associated protein	256589812
Cylindrospermum stagnale	nitrogenase-associated protein	428261564
Dechloromonas aromatica	nitrogenase-associated protein	71846705
Dechlorosoma suillum	nitrogenase-associated protein	359354175
Desulfocapsa sulfexigens	nitrogenase-associated protein	451905331
Hyphomicrobium sp.	Uncharacterized 15.7 kDa protein in draG 3'region	337761017
Leptospirillum ferrooxidans	putative nitrogenase associated protein	383083331
Magnetococcus marinus	nitrogenase-associated protein	117608264
Magnetospirillum magneticum	Hypothetical 157 kDa protein in draG 3'region	82945517
Methylococcus capsulatus	nitrogenase-associated protein	53756347
Methylocystis sp.	nitrogenase-associated protein	401773084
Methylomonas methanica	nitrogenase-associated protein	333807372
Nostoc punctiforme	nitrogenase-associated protein	186463323
Nostoc sp.	nitrogenase-associated protein	427358691
Nostoc sp.	alr2520	17131612
Nostoc sp.	nitrogenase-associated protein	427367686
Paludibacter propionicigenes	nitrogenase-associated protein	312443202
Pelobacter propionicus	nitrogenase-associated protein	118503626
Pelodictyon phaeoclathratiforme	nitrogenase-associated protein	194309612
Pleurocapsa sp.	nitrogenase-associated protein	427981116
Polaromonas naphthalenivorans	nitrogenase-associated protein	120594219
Pseudomonas stutzeri	arsenate reductase related protein	145569893
Pseudomonas stutzeri	arsenate reductase related protein	327479936
Rhodomicrobium vannielii	nitrogenase-associated protein	311219816
Rhodopseudomonas palustris	nitrogenase-associated protein	115520309
Rhodopseudomonas palustris	nitrogenase-associated protein	90107801
Rhodopseudomonas palustris	nitrogenase-associated protein	91682122
Rhodopseudomonas palustris	nitrogenase-associated protein	315600252
Rhodopseudomonas palustris	nitrogenase-associated protein	192283351
Rhodopseudomonas palustris	nitrogenase-associated protein	86571207
Rhodospirillum rubrum	nitrogenase-associated protein	83575257
Rhodospirillum rubrum	nitrogenase-associated protein	346717493
Rivularia sp.	nitrogenase-associated protein	427374895
Sideroxydans lithotrophicus	nitrogenase-associated protein	291583416
Sulfuricurvum kujiense	nitrogenase-associated protein	313155528
Teredinibacter turnerae	nitrogenase-associated protein	237685858
Trichodesmium erythraeum	nitrogenase-associated protein	110168281
Xanthobacter autotrophicus	nitrogenase-associated protein	154158188
Zymomonas mobilis	nitrogenase-associated protein	336295056
cyanobacterium UCYN-A	nitrogenase-associated protein	213578838
