# Supplementary material for: ProClaT, a new bioinformatics tool for in silico protein reclassification: case study of DraB, a protein coded from the draTGB operon in Azospirillum brasilense
Source: BMC Bioinformatics. 2016 Dec 15;17(Suppl 18):455. doi: 10.1186/s12859-016-1338-5 (PMC5249018; doi:10.1186/s12859-016-1338-5)
Supplement: Additional file 2: — List of bacterial species having at least 5 genes nif and the presence of the genes nif, nifO, draT and draG. In the list below are all bacterial species that contain at least five essential nif genes according to ProClaT, analyzing the complete genomes of bacteria. The columns indicate the presence of nifHDK, nifENB, nifO, draT and draG genes. (XLSX 14 kb) [file 12859_2016_1338_MOESM2_ESM.xlsx]

## Sheet: Planilha1
Bacterial Specie x gene presence	nifH	nifD	nifK	nifE	nifN	nifB	nifO	draT	draG
Acidithiobacillus ferrivorans	x	x	x	x	x	x	x	x	x
Acidithiobacillus ferrooxidans	x	x	x	x	x	x	x	x	x
Allochromatium vinosum	x	x	x	x	x	x		x	x
Anabaena cylindrica	x	x	x	x	x	x	x		x
Anabaena sp.	x	x	x	x	x	x	x
Anaeromyxobacter sp.	x	x	x	x		x		x	x
Arcobacter sp.	x	x	x	x		x	x
Azoarcus sp.	x	x	x	x	x	x	x	x
Azoarcus sp.	x	x	x	x	x	x		x	x
Azorhizobium caulinodans	x	x	x	x	x	x	x
Azospirillum brasilense	x	x	x	x	x	x	x	x	x
Azospirillum lipoferum	x	x	x	x	x	x	x	x	x
Azospirillum sp.	x	x	x	x	x	x	x	x	x
Azotobacter vinelandii CA	x	x	x	x	x	x	x
Beijerinckia indica	x	x	x	x	x	x	x
Bradyrhizobium diazoefficiens	x	x	x	x	x	x	x
Bradyrhizobium japonicum	x	x	x	x	x	x	x
Bradyrhizobium oligotrophicum	x	x	x	x	x	x	x
Bradyrhizobium sp.	x	x	x	x	x	x	x
Burkholderia phenoliruptrix	x	x	x	x	x	x
Burkholderia phymatum	x	x	x	x	x	x
Burkholderia sp.	x	x	x	x	x	x	x
Burkholderia vietnamiensis	x	x	x	x	x	x	x
Burkholderia xenovorans	x	x	x	x	x	x	x
Calothrix sp.	x	x	x	x	x	x	x		x
Candidatus Accumulibacter phosphatis clade	x	x	x	x	x	x	x	x	x
Chlorobaculum parvum	x	x	x	x		x
Chlorobium luteolum	x	x	x	x		x
Chlorobium phaeobacteroides	x	x	x	x		x
Chlorobium tepidum	x	x	x	x		x
Chroococcidiopsis thermalis	x	x	x	x		x
Clostridium kluyveri	x	x	x	x		x
Clostridium saccharoperbutylacetonicum	x	x	x	x		x
Cupriavidus taiwanensis	x	x	x	x	x	x
Cyanobacterium UCYN-A	x	x	x	x	x	x	x
Cyanothece sp.	x	x	x	x	x	x	x
Cylindrospermum stagnale	x		x	x	x	x	x		x
Dechloromonas aromatica	x	x	x	x	x	x	x	x	x
Dechlorosoma suillum PS	x	x	x	x	x	x	x	x	x
Denitrovibrio acetiphilus	x	x	x	x		x		x	x
Desulfovibrio vulgaris	x	x	x	x		x
Dickeya dadantii	x	x	x	x	x	x
Enterobacter sp.	x	x	x	x	x	x			x
Ethanoligenens harbinense	x	x	x	x		x
Frankia alni	x	x	x	x		x
Frankia sp.	x	x	x	x	x
Frankia symbiont	x	x	x	x	x	x
Gluconacetobacter diazotrophicus	x	x	x	x	x	x
Halorhodospira halophila	x	x	x	x	x
Halothece sp.	x	x	x	x	x	x
Heliobacterium modesticaldum	x	x	x	x	x
Herbaspirillum seropedicae	x	x	x	x	x	x
Hyphomicrobium sp.	x	x	x	x	x	x	x
Klebsiella oxytoca	x	x	x	x	x	x			x
Leptospirillum ferrooxidans	x	x	x	x	x	x	x
Leptothrix cholodnii	x	x	x	x	x	x
Magnetococcus marinus	x	x	x	x	x	x	x	x	x
Magnetospirillum magneticum	x	x	x	x	x	x	x	x	x
Mesorhizobium australicum	x	x	x	x	x	x
Mesorhizobium ciceri biovar biserrulae	x	x	x	x	x	x
Mesorhizobium loti	x	x	x	x	x	x
Mesorhizobium opportunistum	x	x	x	x	x	x
Methylacidiphilum infernorum	x	x	x	x	x	x
Methylobacterium nodulans	x	x	x	x	x	x
Methylobacterium sp.	x	x	x	x	x	x
Methylococcus capsulatus	x	x	x	x	x	x	x	x
Methylocystis sp.	x	x	x	x	x	x	x
Methylomonas methanica	x	x	x	x	x	x	x	x	x
Microcoleus sp.	x	x	x	x	x	x			x
Nostoc punctiforme	x		x	x	x	x	x		x
Nostoc sp.	x	x	x	x	x	x	x		x
Paenibacillus polymyxa	x	x	x	x	x	x			x
Paenibacillus terrae	x	x	x	x	x	x			x
Paludibacter propionicigenes	x	x	x	x		x	x
Pantoea sp.	x	x	x	x	x	x
Pectobacterium atrosepticum	x	x	x	x	x	x
Pelodictyon phaeoclathratiforme	x	x	x	x		x	x
Pleurocapsa sp.	x	x	x	x	x	x	x
Polaromonas naphthalenivorans	x	x	x	x	x	x	x
Pseudomonas stutzeri	x	x	x	x	x	x	x
Rahnella aquatilis	x	x	x	x	x	x
Rhizobium etli	x	x	x	x	x	x
Rhizobium leguminosarum	x	x	x	x	x	x
Rhizobium tropici	x	x	x	x	x	x
Rhodobacter capsulatus	x	x	x	x	x	x		x	x
Rhodobacter sphaeroides	x	x	x	x	x	x
Rhodomicrobium vannielii	x	x	x	x	x	x	x
Rhodopseudomonas palustris	x	x	x	x	x	x	x	x	x
Rhodospirillum centenum SW	x	x	x		x	x
Rhodospirillum photometricum	x	x	x	x	x	x		x	x
Rhodospirillum rubrum	x	x	x	x	x	x	x	x	x
Sideroxydans lithotrophicus	x	x	x	x	x	x	x	x	x
Sinorhizobium fredii	x	x	x	x	x	x
Sinorhizobium medicae	x	x	x	x	x	x
Sinorhizobium meliloti	x	x	x	x	x	x
Spirochaeta smaragdinae	x	x	x	x		x			x
Sulfuricurvum kujiense	x	x	x	x		x	x
Sulfurospirillum barnesii	x	x	x	x	x	x
Synechococcus sp.	x	x	x	x	x	x
Syntrophobacter fumaroxidans	x	x	x	x		x
Syntrophobotulus glycolicus	x	x	x	x		x
Teredinibacter turnerae	x	x	x	x	x	x	x	x	x
Thermoanaerobacterium thermosaccharolyticum	x	x	x	x		x
Thioflavicoccus mobilis	x	x	x	x	x	x		x	x
Tolumonas auensis	x	x	x	x	x	x		x	x
Treponema primitia	x	x	x	x		x
Trichodesmium erythraeum	x	x	x	x		x	x
Xanthobacter autotrophicus	x	x	x	x	x	x	x
Zymomonas mobilis	x	x	x	x	x	x	x
